# Supplementary material for: Assembly assay identifies a critical region of human fibrillin-1 required for 10–12 nm diameter microfibril biogenesis
Source: PLoS One. 2021 Mar 18;16(3):e0248532. doi: 10.1371/journal.pone.0248532 (PMC7971562; doi:10.1371/journal.pone.0248532)
Supplement: S1 Table — (XLSX) [file pone.0248532.s001.xlsx]

## Sheet: S1 Table
S1 Table: nMFS mutations in FBN1 from Universal Mutation Database
mutation	protein sequence	domain affected
missense mutants
c.386G>A	p.Cys129Tyr	EGF2
c.2451T>G	p.Ile817Met	cbEGF9
c.3037G>A	p.Gly1013Arg	TB3
c.3069G>C	p.Lys1023Asn	TB3
c.3083A>T	p.Asp1028Val	cbEGF11
c.3095G>A	p.Cys1032Tyr	cbEGF11
c.3128A>G	p.Lys1043Arg	cbEGF11
c.3131G>A	p.Cys1044Tyr	cbEGF11
c.3143T>C	p.Ile1048Thr	cbEGF11
c.3157T>C	p.Cys1053Arg	cbEGF11
c.3163T>G	p.Cys1055Gly	cbEGF11
c.3165T>G	p.Cys1055Trp	cbEGF11
c.3202T>C	p.Cys1068Arg	cbEGF11
c.3202T>G	p.Cys1068Gly	cbEGF11
c.3208G>C	p.Asp1070His	cbEGF12
c.3209A>G	p.Asp1070Gly	cbEGF12
c.3212T>G	p.Ile1071Ser	cbEGF12
c.3215A>G	p.Asp1072Gly	cbEGF12
c.3217G>A	p.Glu1073Lys	cbEGF12
c.3219A>T	p.Glu1073Asp	cbEGF12
c.3220T>C	p.Cys1074Arg	cbEGF12
c.3221G>A	p.Cys1074Tyr	cbEGF12
c.3241T>G	p.Cys1081Gly	cbEGF12
c.3256T>C	p.Cys1086Arg	cbEGF12
c.3257G>A	p.Cys1086Tyr	cbEGF12
c.3263A>T	p.Asn1088Ile	cbEGF12
c.3349T>C	p.Cys1117Arg	cbEGF13
c.3350G>A	p.Cys1117Tyr	cbEGF13
c.3391A>T	p.Asn1131Tyr	cbEGF13
c.3419G>T	p.Cys1140Phe	cbEGF13
c.3458G>C	p.Cys1153Ser	cbEGF13
c.3545G>C	p.Cys1182Ser	cbEGF14
c.3602G>A	p.Cys1201Tyr	cbEGF15
c.3668G>C	p.Cys1223Ser	cbEGF15
c.3706T>C	p.Cys1236Arg	cbEGF15
c.3959G>A	p.Cys1320Tyr	cbEGF17
c.3964G>A	p.Asp1322Asn	cbEGF18
c.4009G>C	p.Ala1337Pro	cbEGF18
c.4143G>C	p.Lys1381Asn	cbEGF19
c.6542G>T	p.Cys2181Phe	cbEGF33
c.7465T>C	p.Cys2489Arg	cbEGF39
deletions
c.390delT	p.Ser130ArgfsX12	EGF2 (premature stop)
c.2294_2854del	p.Ile766_Asp952del	∆cbEGF8-cbEGF10
c.2855_3337del	p.Ile953_Asp1113del	∆TB3-cbEGF12
c.3603_3668del	p.Ser1202_Cys1223del	cbEGF15
c.4085_4091del	p.Thr1362ArgfsX49	cbEG18 (premature stop)
c.4179_4187del	p.Gly1394_Thr1396del	cbEGF19
c.5423_5788del	p.Ile1809_Asp1930del	∆cbEGF26-cbEGF28
c.5546_5917del	p.Arg1850_Asp1973del	∆cbEGF27-cbEGF29
c.7167_7168delCT	p.Cys2390SerfsX15	TB7 (premature stop)
splice site mutants
c.IVS25+5G>T (c.3208+5G>T)	∆cbEGF11	cbEGF11
c.IVS25-2A>G (c.3209-2A>G)	∆cbEGF12	cbEGF12
c.IVS28+1G>T (c.3589+1G>T)	∆cbEGF14	cbEGF14
c.IVS29+1G>C (c.3712+1G>C)	∆cbEGF15	cbEGF15
c.IVS30+1G>A (c.3838+1G>A)	∆cbEGF16	cbEGF16
c.IVS30+1G>C (c.3838+1G>C)	∆cbEGF16	cbEGF16
c.IVS30-1G>T (c.3839-1G>T)	∆cbEGF17	cbEGF17
c.IVS31+1G>A (c.3964+1G>A)	∆cbEGF17	cbEGF17
c.IVS31-2A>G (c.3965-2A>G)	∆cbEGF18	cbEGF18
c.IVS31-2A>T (c.3965-2A>T)	∆cbEGF18	cbEGF18
c.IVS32+1G>A (c.4087+1G>A)	∆cbEGF18	cbEGF18
c.IVS35-32del20a (c.4460-32del20a)	∆cbEGF22	cbEGF22
