# Supplementary material for: Assembly assay identifies a critical region of human fibrillin-1 required for 10–12 nm diameter microfibril biogenesis
Source: PLoS One. 2021 Mar 18;16(3):e0248532. doi: 10.1371/journal.pone.0248532 (PMC7971562; doi:10.1371/journal.pone.0248532)
Supplement: S2 Table — (XLSX) [file pone.0248532.s002.xlsx]

## Sheet: S2 Table
S2 Table: cMFS and other non-nMFS mutations found in Fbn1domains TB3-cbEGF19 (neonatal region)
Data from Universal Mutation Database (http://www.umd.be/fbn1)
mutation	protein sequence	domain affected
missense in "neonatal region"
c.2854G>C	p.Asp952His	TB3
c.2860C>T	p.Arg954Cys	TB3
c.2861G>A	p.Arg954His	TB3
c.2920C>T	p.Arg974Cys	TB3
c.2927G>A	p.Arg976His	TB3
c.2938T>A	p.Cys980Ser	TB3
c.2939G>A	p.Cys980Tyr	TB3
c.2942G>C	p.Cys981Ser	TB3
c.2950G>A	p.Val984Ile	TB3
c.2951T>A	p.Val984Asp	TB3
c.2953G>A	p.Gly985Arg	TB3
c.2954G>A	p.Gly985Glu	TB3
c.2956G>A	p.Ala986Thr	TB3
c.2986T>C	p.Cys996Arg	TB3
c.2992A>G	p.Met998Val	TB3
c.3022T>C	p.Cys1008Arg	TB3
c.3023G>A	p.Cys1008Tyr	TB3
c.3043G>A	p.Ala1015Thr	TB3
c.3043G>C	p.Ala1015Pro	TB3
c.3058A>G	p.Thr1020Ala	TB3
c.3082G>T	p.Asp1028Tyr	cbEGF11
c.3083A>G	p.Asp1028Gly	cbEGF11
c.3093G>T	p.Glu1031Asp	cbEGF11
c.3112C>T	p.Leu1038Phe	cbEGF11
c.3116G>A	p.Cys1039Tyr	cbEGF11
c.3124G>A	p.Gly1042Ser	cbEGF11
c.3127A>G	p.Lys1043Glu	cbEGF11
c.3137A>G	p.Asn1046Ser	cbEGF11
c.3164G>A	p.Cys1055Tyr	cbEGF11
c.3173G>A	p.Gly1058Asp	cbEGF11
c.3173G>T	p.Gly1058Val	cbEGF11
c.3188C>G	p.Ser1063Cys	cbEGF11
c.3209A>C	p.Asp1070Ala	cbEGF12
c.3229T>C	p.Ser1077Pro	cbEGF12
c.3268C>T	p.Pro1090Ser	cbEGF12
c.3278T>C	p.Phe1093Ser	cbEGF12
c.3294C>T	p.Asp1098Asp	cbEGF12
c.3298G>A	p.Gly1100Ser	cbEGF12
c.3299G>T	p.Gly1100Val	cbEGF12
c.3302A>G	p.Tyr1101Cys	cbEGF12
c.3332G>A	p.Cys1111Tyr	cbEGF12
c.3337G>A	p.Asp1113Asn	cbEGF13
c.3338A>G	p.Asp1113Gly	cbEGF13
c.3338A>T	p.Asp1113Val	cbEGF13
c.3344A>G	p.Asp1115Gly	cbEGF13
c.3371G>T	p.Cys1124Phe	cbEGF13
c.3379G>A	p.Gly1127Ser	cbEGF13
c.3380G>T	p.Gly1127Val	cbEGF13
c.3382G>A	p.Val1128Ile	cbEGF13
c.3386G>A	p.Cys1129Tyr	cbEGF13
c.3389A>C	p.His1130Pro	cbEGF13
c.3393C>G	p.Asn1131Lys	cbEGF13
c.3410G>C	p.Arg1137Pro	cbEGF13
c.3412T>C	p.Cys1138Arg	cbEGF13
c.3412T>G	p.Cys1138Gly	cbEGF13
c.3413G>A	p.Cys1138Tyr	cbEGF13
c.3413G>C	p.Cys1138Ser	cbEGF13
c.3422C>T	p.Pro1141Leu	cbEGF13
c.3442C>G	p.Pro1148Ala	cbEGF13
c.3455C>T	p.Ala1152Val	cbEGF13
c.3458G>A	p.Cys1153Tyr	cbEGF13
c.3458G>T	p.Cys1153Phe	cbEGF13
c.3463G>A	p.Asp1155Asn	cbEGF14
c.3463G>C	p.Asp1155His	cbEGF14
c.3464A>G	p.Asp1155Gly	cbEGF14
c.3472G>A	p.Glu1158Lys	cbEGF14
c.3473A>G	p.Glu1158Gly	cbEGF14
c.3497G>A	p.Cys1166Tyr	cbEGF14
c.3503A>G	p.Asn1168Ser	cbEGF14
c.3509G>A	p.Arg1170His	cbEGF14
c.3511T>C	p.Cys1171Arg	cbEGF14
c.3512G>A	p.Cys1171Tyr	cbEGF14
c.3512G>T	p.Cys1171Phe	cbEGF14
c.3513C>G	p.Cys1171Trp	cbEGF14
c.3517A>T	p.Asn1173Tyr	cbEGF14
c.3519C>A	p.Asn1173Lys	cbEGF14
c.3519C>G	p.Asn1173Lys	cbEGF14
c.3524T>C	p.Ile1175Thr	cbEGF14
c.3533A>G	p.Tyr1178Cys	cbEGF14
c.3538T>C	p.Cys1180Arg	cbEGF14
c.3546C>G	p.Cys1182Trp	cbEGF14
c.3554G>A	p.Gly1185Asp	cbEGF14
c.3557A>G	p.Tyr1186Cys	cbEGF14
c.3584G>A	p.Cys1195Tyr	cbEGF14
c.3589G>C	p.Asp1197His	cbEGF15
c.3593T>C	p.Ile1198Thr	cbEGF15
c.3596A>C	p.Asp1199Ala	cbEGF15
c.3599A>G	p.Glu1200Gly	cbEGF15
c.3616G>T	p.Gly1206Cys	cbEGF15
c.3650G>A	p.Gly1217Asp	cbEGF15
c.3656A>G	p.Tyr1219Cys	cbEGF15
c.3662G>A	p.Cys1221Tyr	cbEGF15
c.3667T>C	p.Cys1223Arg	cbEGF15
c.3668G>A	p.Cys1223Tyr	cbEGF15
c.3703T>C	p.Ser1235Pro	cbEGF15
c.3712G>A	p.Asp1238Asn	cbEGF16
c.3713A>G	p.Asp1238Gly	cbEGF16
c.3722A>G	p.Glu1241Gly	cbEGF16
c.3724T>A	p.Cys1242Ser	cbEGF16
c.3725G>A	p.Cys1242Tyr	cbEGF16
c.3745T>C	p.Cys1249Arg	cbEGF16
c.3746G>C	p.Cys1249Ser	cbEGF16
c.3760T>C	p.Cys1254Arg	cbEGF16
c.3761G>A	p.Cys1254Tyr	cbEGF16
c.3761G>C	p.Cys1254Ser	cbEGF16
c.3781T>G	p.Tyr1261Asp	cbEGF16
c.3782A>G	p.Tyr1261Cys	cbEGF16
c.3787T>C	p.Cys1263Arg	cbEGF16
c.3788G>A	p.Cys1263Tyr	cbEGF16
c.3793T>C	p.Cys1265Arg	cbEGF16
c.3793T>G	p.Cys1265Gly	cbEGF16
c.3794G>A	p.Cys1265Tyr	cbEGF16
c.3833G>C	p.Cys1278Ser	cbEGF16
c.3834T>G	p.Cys1278Trp	cbEGF16
c.3838G>A	p.Asp1280Asn	cbEGF17
c.3845A>G	p.Asn1282Ser	cbEGF17
c.3850T>C	p.Cys1284Arg	cbEGF17
c.3850T>G	p.Cys1284Gly	cbEGF17
c.3851G>A	p.Cys1284Tyr	cbEGF17
c.3898A>G	p.Lys1300Glu	cbEGF17
c.3902G>T	p.Gly1301Val	cbEGF17
c.3920G>A	p.Cys1307Tyr	cbEGF17
c.3928G>A	p.Gly1310Ser	cbEGF17
c.3929G>T	p.Gly1310Val	cbEGF17
c.3932A>G	p.Tyr1311Cys	cbEGF17
c.3958T>A	p.Cys1320Ser	cbEGF17
c.3958T>C	p.Cys1320Arg	cbEGF17
c.3959G>A	p.Cys1320Tyr	cbEGF17
c.3959G>T	p.Cys1320Phe	cbEGF17
c.3963A>G	p.Thr1321Thr	cbEGF17
c.3964G>A	p.Asp1322Asn	cbEGF18
c.3973G>A	p.Glu1325Lys	cbEGF18
c.3973G>C	p.Glu1325Gln	cbEGF18
c.3974A>G	p.Glu1325Gly	cbEGF18
c.3976T>C	p.Cys1326Arg	cbEGF18
c.4015T>A	p.Cys1339Ser	cbEGF18
c.4015T>C	p.Cys1339Arg	cbEGF18
c.4016G>A	p.Cys1339Tyr	cbEGF18
c.4022A>G	p.Asn1341Ser	cbEGF18
c.4027G>A	p.Ala1343Thr	cbEGF18
c.4030G>A	p.Gly1344Arg	cbEGF18
c.4036T>C	p.Phe1346Leu	cbEGF18
c.4036T>G	p.Phe1346Val	cbEGF18
c.4037T>G	p.Phe1346Cys	cbEGF18
c.4038C>G	p.Phe1346Leu	cbEGF18
c.4048T>C	p.Cys1350Arg	cbEGF18
c.4049G>A	p.Cys1350Tyr	cbEGF18
c.4049G>T	p.Cys1350Phe	cbEGF18
c.4057G>A	p.Gly1353Arg	cbEGF18
c.4082G>A	p.Cys1361Tyr	cbEGF18
c.4096G>A	p.Glu1366Lys	cbEGF19
c.4099T>C	p.Cys1367Arg	cbEGF19
c.4121G>A	p.Cys1374Tyr	cbEGF19
c.4121G>C	p.Cys1374Ser	cbEGF19
c.4139G>A	p.Cys1380Tyr	cbEGF19
c.4145A>G	p.Asn1382Ser	cbEGF19
c.4145A>T	p.Asn1382Ile	cbEGF19
c.4146T>A	p.Asn1382Lys	cbEGF19
c.4151T>C	p.Met1384Thr	cbEGF19
c.4160A>G	p.Tyr1387Cys	cbEGF19
c.4165T>C	p.Cys1389Arg	cbEGF19
c.4172G>A	p.Cys1391Tyr	cbEGF19
c.4184A>G	p.Tyr1395Cys	cbEGF19
c.4201A>G	p.Thr1401Ala	cbEGF19
c.4204T>C	p.Cys1402Arg	cbEGF19
c.4205G>A	p.Cys1402Tyr	cbEGF19
c.4205G>T	p.Cys1402Phe	cbEGF19
c.4206T>G	p.Cys1402Trp	cbEGF19
deletion
c.989_1468del	∆TB1-EGF4 (WMS)*
c.989_1837del	∆TB1-cbEGF5 (WMS)*
c.1589_6163del	∆cbEGF4-cbEGF31
c.2114_5422del	∆TB2-cbEGF25
c.4088_4210del	∆cbEGF19
c.4748_4816del	∆partialTB4
c.5225_5422del	∆partialTB5-cbEGF25
c.6497_6616del	∆cbEGF33
c.6872_6997del	∆cbEGF36
c.7456_7821del	∆cbEGF39-41
splice site (neonatal region only)
c.IVS24+1G>T (c.3082+1G>T)	∆TB3
c.IVS27+1G>A (c.3463+1G>A)	∆cbEGF13
c.IVS27-1G>A (c.3464-1G>A)	∆cbEGF14
c.IVS27-6C>A (c.3464-6C>A)	∆cbEGF14
c.IVS29+1G>C (c.3712+1G>C)	∆cbEGF15
c.IVS30+3A>T (c.3838+3A>T)	∆cbEGF16
c.IVS31+1G>C (c.3964+1G>C)	∆cbEGF17
c.IVS31-1G>T (c.3965-1G>T)	∆cbEGF18
c.IVS31-3C>G (c.3965-3C>G)	∆cbEGF18
c.IVS32+4A>G (c.4087+4A>G)	∆cbEGF18
c.IVS33+1delG (c.4210+1delG)	∆cbEGF19
c.IVS33+1G>A (c.4210+1G>A)	∆cbEGF19
c.IVS33+1G>T (c.4210+1G>T)	∆cbEGF19
c.IVS33+2T>C (c.4210+2T>C)	∆cbEGF19
* WMS = Weill-Marchesani syndrome
